# Supplementary material for: Identification of Indazole-Based Thiadiazole-Bearing Thiazolidinone Hybrid Derivatives: Theoretical and Computational Approaches to Develop Promising Anti-Alzheimer’s Candidates
Source: Pharmaceuticals (Basel). 2023 Nov 30;16(12):1667. doi: 10.3390/ph16121667 (PMC10747300; doi:10.3390/ph16121667)
Supplement: Supplementary file 1 [file pharmaceuticals-16-01667-s001.zip]

Archive with 1 entries (1 files):
- pharmaceuticals-2717503-SI.pdf
